# Supplementary material for: Exploring Key Unmet Supportive Care Needs of Adolescent and Young Adult Cancer Patients: A Qualitative Study to Inform Regional Program Development
Source: Curr Oncol. 2026 Jul 10;33(7):412. doi: 10.3390/curroncol33070412 (PMC13408510; doi:10.3390/curroncol33070412)
Supplement: Supplementary file 1 [file curroncol-33-00412-s001.zip]

Archive with 3 entries (3 files):
- Curr Oncol_Supplementary File S1.pdf
- Curr Oncol_Supplementary File S2.pdf
- Curr Oncol_Supplementary File S3.pdf
